# Supplementary material for: Genomic basis of environmental adaptation in the widespread poly-extremophilic Exiguobacterium group
Source: ISME J. 2024 Jan 10;18(1):wrad020. doi: 10.1093/ismejo/wrad020 (PMC10837837; doi:10.1093/ismejo/wrad020)
Supplement: Table_S1_wrad020 [file table_s1_wrad020.xlsx]

## Sheet: Exiguobacterium
Table S1 Summary of Exigubacterium genome information
Organism Name	Assembly	Clade	Isolation sources	Geographical location	Data from	Type Strain or MAG	Contigs/Scaffolds	Completeness	Contamination	N50(kb)	Genome size(Mb)	CDS	GC%	GapseqPathway	tmRNA	crispr	16S ribosomal RNA	23S ribosomal RNA	5S ribosomal RNA	Coding density	MAT/Ambient temperature (℃)	Fluctuation (℃)	Salinity (m/v NaCl)	Latitude (N)	Longitude €
Exiguobacterium sp. ZWU0009	GCA_000798935.2	Ia	Gut	NA	NCBI/BacDive		1	99.34	0	3250.2	3.2502	3289	47.06	298	1	0	10	10	10	0.89	NA	NA	NA	NA	NA
Exiguobacterium sp. U13_1	GCA_001750115.1	Ia	Freshwater	Antarctica: Untersee	NCBI/BacDive		1	99.34	0	3208.63	3.20863	3262	47.13	294	1	1	9	9	9	0.89	-18.3665	21.4635	<0.05%	-71.3333	13.45
Exiguobacterium sp. AMCC 101217	GCA_008274845.1	Ia	Organic material	NA	NCBI/BacDive		1	99.34	0	3157.62	3.15762	3210	47.47	290	1	0	9	9	9	0.89	NA	NA	NA	NA	NA
Exiguobacterium sp. MH3	GCA_000496635.1	Ia	Rhizosphere of duckweed	China: Shenzhen	NCBI/BacDive		1	100	0	3164.2	3.16419	3246	47.24	294	1	0	9	9	9	0.89	23.0773	14.8399	<0.05%	22.5429	114.06
Exiguobacterium sp. JMULE1	GCA_013337175.1	Ia	Freshwater	USA: Lake Erie	NCBI/BacDive		2	98.68	0	3111.94	3.14844	3231	47.13	286	1	0	5	5	5	0.89	9.56262	29.5475	<0.05%	42.0669	-81.3399
Exiguobacterium sp. OS_77	GCA_000414195.2	Ia	Tepid spring	Japan: Oguni-tyo, Kumamoto	NCBI/BacDive		5	99.34	0	3081.08	3.18045	3239	47.08	290	1	0	0	1	1	0.89	14.773	23.5217	<0.05%	33.1216	131.068
Exiguobacterium sp. BMC_KP	GCA_001275385.1	Ia	Indoor	USA: Bryn Mawr, Pennsylvania	NCBI/BacDive		17	99.34	0	2163.49	3.31868	3417	45.92	294	1	0	1	0	4	0.9	12.3225	27.3626	NA	40.023	-75.3152
E. acetylicum DSM 20416	GCA_000702605.1	Ia	Creamery waste	NA	NCBI/BacDive	Type Strain	3	99.34	0	3162.84	3.27711	3401	47.03	291	1	0	9	9	9	NA	NA	NA	NA	NA	NA
Exiguobacterium sp. Leaf187	GCA_001423925.1	Ia	Plants	Switzerland: Zurich	NCBI/BacDive		16	99.34	0	1909.68	3.30956	3439	46.7	293	1	2	1	1	0	0.89	10.0065	21.6543	NA	47.3769	8.54169
Exiguobacterium sp. RSA11	GCA_001475665.1	Ia	Rice seeds	India: Fazilka, Punjab	NCBI/BacDive		53	99.34	0	109.567	3.08306	3191	47.27	289	1	0	1	1	4	0.9	25.1456	22.9839	NA	30.4036	74.028
E. indicum HHS 31	GCA_001939065.1	Ia	Glacier, melt water	Tibetan Plateau	NCBI/BacDive	Type Strain	23	99.34	0	283.671	3.24497	3342	46.64	292	1	0	1	1	2	0.89	2.42025	24.8159	<0.05%	29.6472	91.1175
E. enclense NIO_1109	GCA_900096925.1	Ia	Marine sediment	India: Chorao Island, Goa	NCBI/BacDive	Type Strain	11	99.34	0	678.75	3.25281	3337	46.77	294	1	1	0	0	5	0.9	26.9265	4.71759	~3.5%	15.5404	73.8849
Exiguobacterium sp. UBA1053	GCA_002316465.1	Ia	Subway wood	USA: New York	NCBI/BacDive	MAG	20	98.68	0	609.799	3.06944	3178	47.25	288	1	0	0	0	0	0.9	12.211	27.9038	NA	40.7128	-74.006
Exiguobacterium sp. KKBO11	GCA_001644945.1	Ia	Wastewater	USA: Houston, Texas	NCBI/BacDive		60	99.34	0	775.429	3.16187	3242	47.21	295	1	0	1	1	8	0.9	20.7704	19.2873	NA	29.7604	-95.3698
Exiguobacterium sp. ZBG2	GCA_001238385.1	Ia	Soil	France: Zellenberg	NCBI/BacDive		54	99.34	0	100.545	3.1846	3280	47.16	295	1	0	1	0	1	0.89	9.67828	21.3449	NA	48.169	7.32005
Exiguobacterium sp. UBA5002	GCA_002396765.1	Ia	Subway metal	USA: New York	NCBI/BacDive	MAG	49	99.34	0	100.691	2.90386	2995	47.27	291	1	1	0	0	1	0.9	12.211	27.9038	NA	40.7128	-74.006
Exiguobacterium sp. Leaf196	GCA_001423965.1	Ia	Plants	Switzerland: Zurich	NCBI/BacDive		13	99.34	0	627.137	2.9759	3058	46.71	291	1	0	1	1	9	0.9	10.0065	21.6543	NA	47.3769	8.54169
Exiguobacterium sp. UBA7533	GCA_002479335.1	Ia	Subway metal	USA: New York	NCBI/BacDive	MAG	18	100	0.22	360.737	2.97201	3046	46.79	287	1	0	0	0	0	0.89	12.211	27.9038	NA	40.7128	-74.006
Exiguobacterium sp. RIT341	GCA_000632205.1	Ia	Plants	USA: Rochester Institute of Technology campus	NCBI/BacDive		15	99.34	0	1688.3	3.10702	3168	46.72	293	1	0	1	1	7	0.89	9.28774	27.7868	NA	43.0849	-77.6715
Exiguobacterium sp. UBA3491	GCA_002377745.1	Ia	Subway metal	USA: New York	NCBI/BacDive	MAG	32	99.34	0	221.924	2.90881	3047	46.97	285	1	0	0	0	0	0.89	12.211	27.9038	NA	40.7128	-74.006
Exiguobacterium sp. UBA4604	GCA_002393175.1	Ia	Subway metal	USA: New York	NCBI/BacDive	MAG	100	98.25	0.33	45.928	2.85381	3099	46.77	261	1	1	0	0	0	0.88	12.211	27.9038	NA	40.7128	-74.006
Exiguobacterium sp. UBA6309	GCA_002439205.1	Ia	Subway wood	USA: New York	NCBI/BacDive	MAG	41	96.71	0.33	164.783	2.79744	2837	46.98	275	1	0	0	0	1	0.89	12.211	27.9038	NA	40.7128	-74.006
Exiguobacterium sp. RSA42	GCA_001475695.1	Ia	Rice seeds	India: Fazilka, Punjab	NCBI/BacDive		126	97.81	0.66	69.291	3.09509	3152	47.35	290	1	0	1	1	2	0.89	25.1456	22.9839	NA	30.4036	74.028
E. undae DSM 14481	GCA_000620805.1	Ib	Freshwater	Germany: Wolfenbüttel	NCBI/BacDive	Type Strain	4	100	0.33	3126.13	3.24611	3280	47.76	292	1	0	3	2	7	0.88	9.89745	20.7051	NA	52.1604	10.5342
Exiguobacterium sp. 190_11	GCA_000620825.1	Ib	Permafrost	Siberia: Kolyma Lowland	NCBI/BacDive		4	100	0.33	3125.17	3.20851	3225	47.8	287	1	0	5	3	7	0.89	-9.86307	2†	NA	65.6232	154.972
Exiguobacterium sp. 7_3	GCA_000620865.1	Ib	Permafrost	Siberia: Kolyma Lowland	NCBI/BacDive		7	100	0.33	2912.64	3.08428	3129	46.86	288	1	0	2	1	4	0.89	-9.86307	2†	NA	65.6232	154.972
E. sibiricum 255_15	GCA_000019905.1	Ib	Permafrost	Siberia: Kolyma Lowland	NCBI/BacDive	Type Strain	3	100	0	3034.14	3.04079	3078	47.7	288	1	1	9	9	9	0.88	-9.86307	2†	NA	65.6232	154.972
Exiguobacterium sp. B203_G5 25_7	GCA_004339505	Ib	Plants	USA: Nebraska	NCBI/BacDive		13	100	0.33	673.256	3.03696	3111	47.04	285	1	1	1	1	5	0.89	11.2758	32.5346	NA	40.8	-96.667
Exiguobacterium sp. RIT594	GCA_003339585.1	Ib	Soil	USA: Rochester Institute of Technology campus	NCBI/BacDive		24	100	0	1893.62	3.08748	3172	47.24	291	1	0	1	1	0	0.9	9.28774	27.7868	NA	43.0849	-77.6715
E. artemiae 9AN	GCA_025234645.1	Ib	Brine shrimp	NA	This study	Type Strain	123	99.84	0	36.026	3.08213	3105	47.27	277	1	0	0	0	0	0.85	NA	NA	~3.5%	NA	NA
Exiguobacterium sp. UBA11312	GCA_003535915.1	Ib	Cheese	NA	NCBI/BacDive	MAG	12	100	0	304.043	2.9343	2999	47.72	290	1	0	0	0	0	0.9	NA	NA	NA	NA	NA
Exiguobacterium sp. B7	GCA_000299435.1	Ib	Microbial biofilm, Ginger Lake,	Antarctic: King George Island, Ginger Lake	NCBI/BacDive		1	98.52	0.33	2815.86	2.81586	2888	47.48	280	1	1	9	9	9	0.88	-1.6576	9.20204	<0.05%	-61.9882	-58.0196
E. antarcticum DSM 14480	GCA_000685865.1	Ib	Microbial mat, Lake fryxell	Antarctic: Lake Fryxell	NCBI/BacDive	Type Strain	7	99.34	0.99	1885.08	3.21948	3266	47.07	293	1	0	10	10	9	0.88	-24.064	30.0764	<0.05%	-77.6098	163.17
E. soli DVS_3Y	GCA_025234655.1	Ib	Moraine	Antarctica: McMurdo Dry Valleys	This study	Type Strain	135	95.39	0.986	35.477	2.86214	2903	47.24	279	1	0	0	0	1	0.88	-26.3885	30.486	<0.05%	-77.28	162.31
Exiguobacterium sp. KRL4	GCA_001870785.1	Ib	Glacier, a mixture of ice and soil	China: Tibetan Plateau	NCBI/BacDive		48	99.34	0.33	131.381	3.11808	3176	46.88	290	1	3	1	1	4	0.89	2.42025	24.8159	<0.05%	29.6472	91.1175
Exiguobacterium sp. RIT452	GCA_003598705.1	Ib	Freshwater	USA: Rochester Institute of Technology campus	NCBI/BacDive		27	100	0.33	693.695	3.2195	3311	47.86	288	1	0	1	1	2	0.89	9.28774	27.7868	<0.05%	43.0849	-77.6715
E. oxidotolerans JCM 12280	GCA_000702625.1	Ib	Fish processing plant	Japan: Hokkaido	NCBI/BacDive	Type Strain	3	99.34	0	3078.68	3.0894	3066	46.97	287	1	1	9	9	9	0.87	5.1135	30.0288	<0.05%	43.2203	142.863
Exiguobacterium sp. 9Y	GCA_902506315.1	Ib	Brown macroalgae	Australia: Hopkins River	NCBI/BacDive		20	99.34	0	1610.16	3.03585	3051	47.03	294	1	0	1	1	9	0.88	13.2966	11.2053	<0.05%	-38.1605	142.617
E. flavidum HF60	GCA_003344535.1	Efla	Freshwater	China: Guizhou Province	NCBI/BacDive	Type Strain	23	98.68	0	232.066	2.70347	2684	54.99	277	1	0	3	0	5	0.9	14.2986	15.401	<0.05%	25.37	104.36
Exiguobacterium sp. SH1S1	GCA_004337245.1	IIa	Saline sediment	Chile: Salar de Huasco, Chilean Altiplano	NCBI/BacDive		42	98.68	0	256.124	2.90501	2960	52.08	269	1	1	1	1	11	0.9	7.7751	5.72241	>10%	-20.2744	-68.8842
Exiguobacterium sp. SH4S7	GCA_004336795.1	IIa	Saline sediment	Chile: Salar de Huasco, Chilean Altiplano	NCBI/BacDive		33	98.68	0	428.14	2.94147	3007	52.05	270	1	1	1	1	10	0.9	7.7751	5.72241	>10%	-20.2947	-68.8881
Exiguobacterium sp. SH0S2	GCA_004337185.1	IIa	Saline sediment	Chile: Salar de Huasco, Chilean Altiplano	NCBI/BacDive		40	98.68	0	758.317	2.94122	3000	51.99	270	1	0	1	1	11	0.9	7.7751	5.72241	>10%	-20.2636	-68.8746
Exiguobacterium sp. PN47	GCA_001766415.1	IIa	Saline sediment	Chile: Salar de Huasco, Chilean Altiplano	NCBI/BacDive		55	98.68	0	339.619	2.88054	2915	52.21	268	1	2	1	1	10	0.9	7.7751	5.72241	>10%	-20.2636	-68.8746
Exiguobacterium sp. SH0S7	GCA_004337195.1	IIa	Saline sediment	Chile: Salar de Huasco, Chilean Altiplano	NCBI/BacDive		67	98.68	0.17	256.028	2.92849	3015	51.78	269	1	0	1	1	10	0.9	7.7751	5.72241	>10%	-20.2636	-68.8746
Exiguobacterium sp. SH0S1	GCA_004337165.1	IIa	Saline sediment	Chile: Salar de Huasco, Chilean Altiplano	NCBI/BacDive		25	98.68	0	474.352	2.91418	2965	51.73	264	1	2	1	1	10	0.9	7.7751	5.72241	>10%	-20.2636	-68.8746
Exiguobacterium sp. SH1S21	GCA_004337175.1	IIa	Saline sediment	Chile: Salar de Huasco, Chilean Altiplano	NCBI/BacDive		48	98.68	0	236.663	2.91344	2985	51.82	273	1	0	1	1	10	0.9	7.7751	5.72241	>10%	-20.2744	-68.8842
Exiguobacterium sp. SH31	GCA_001816105.1	IIa	Saline sediment	Chile: Salar de Huasco, Chilean Altiplano	NCBI/BacDive		120	98.68	0.66	44.068	3.02264	3080	51.73	269	1	0	8	8	7	0.88	5.34747	7.69944	>10%	-20.6533	-68.6397
Exiguobacterium sp. SH5S4	GCA_004337045.1	IIa	Saline sediment	Chile: Salar de Huasco, Chilean Altiplano	NCBI/BacDive		97	98.68	1.66	83.702	3.04255	3154	51.63	265	1	0	1	1	10	0.89	7.7751	5.72241	>10%	-20.3103	-68.8783
Exiguobacterium sp. SH5S13	GCA_004337085.1	IIa	Saline sediment	Chile: Salar de Huasco, Chilean Altiplano	NCBI/BacDive		96	98.68	0	84.368	2.9144	2943	51.92	265	1	4	1	1	10	0.89	7.7751	5.72241	>10%	-20.3103	-68.8783
Exiguobacterium sp. SH3S1	GCA_004337105.1	IIa	Saline sediment	Chile: Salar de Huasco, Chilean Altiplano	NCBI/BacDive		53	98.68	0	214.817	2.7599	2782	52.24	264	1	1	1	1	10	0.9	7.7751	5.72241	>10%	-20.2831	-68.888
Exiguobacterium sp. SH3S2	GCA_004337285.1	IIa	Saline sediment	Chile: Salar de Huasco, Chilean Altiplano	NCBI/BacDive		72	98.68	0.66	202.019	2.69014	2728	52.22	261	1	1	1	1	10	0.9	7.7751	5.72241	>10%	-20.2831	-68.888
Exiguobacterium sp. S17	GCA_000411915.1	IIa	Stromatolite	Argentina: Laguna Socompa	NCBI/BacDive		163	97.66	0.68	34.407	3.12714	3274	53.11	267	1	0	0	0	2	0.88	1.96783	14.6329	>10%	-24.52444	-68.2069
Exiguobacterium sp. RW_2	GCA_000416965.1	IIa	Freshwater	British Columbia: Pavilion Lake	NCBI/BacDive		23	98.68	0	705.844	3.0183	3066	52.05	273	1	1	1	1	3	0.91	4.75485	26.6356	<0.05%	50.5152	-121.442
E. chiriqhucha N139	GCA_001482445.1	IIa	Saline lake	Argentina: Puna	NCBI/BacDive	Type Strain	21	98.68	0	1553.71	2.95121	3046	52.03	267	1	0	2	2	10	0.9	-3.92234	19.5129	>10%	-27.6556	-68.5628
Exiguobacterium sp. GIC31	GCA_000702565.1	IIa	Glacier, ice	Greenland	NCBI/BacDive		2	98.68	0	2918.59	2.97464	3021	52.1	272	1	1	9	9	10	0.89	-26.1437	29.2306	<0.05%	72	-40
Exiguobacterium sp. IPCI3	GCA_004337275.1	IIa	Saline sediment	Chile: Salar de Huasco, Chilean Altiplano	NCBI/BacDive		65	98.68	0.13	156.123	2.962	3025	52.02	272	1	0	1	1	8	0.9	21.2419	5.60743	~3.5%	-27.2003	-109.453
E. aquaticum IMTB-3094	GCA_025234795.1	IIa	Water sample, Tikkar Tal Lake	India: Haryana, Tikkar Tal Lake	This study	Type Strain	128	98.68	0.66	45.288	2.92899	2986	52.33	264	1	0	1	0	0	0.88	21.1543	19.2587	<0.05%	30.6565	77.08
E. mexicanum 8N	GCA_025234665.1	IIa	Brine shrimp	NA	This study	Type Strain	140	98.68	0	38.517	2.92834	2982	52.33	268	1	0	1	0	0	0.88	NA	NA	NA	NA	NA
Exiguobacterium sp. TNDT2	GCA_003331145.1	IIa	Soil	India: Tamilnadu	NCBI/BacDive		66	98.68	0	131.572	2.89184	2979	51.63	275	1	5	1	1	0	0.9	26.844	7.37102	NA	10.0861	78.218
Exiguobacterium sp. AM39_5BH	GCA_003467445.1	IIa	Feces	China: Shenzhen	NCBI/BacDive		48	97.68	0	231.222	2.83071	3137	51.21	238	1	0	1	0	8	0.89	23.0773	14.8399	NA	22.5498	114.058
Exiguobacterium sp. SL_9	GCA_004336985.1	IIa	Saline sediment	Chile: Salar de Huasco, Chilean Altiplano	NCBI/BacDive		58	98.68	0.12	815.925	2.96484	3060	51.3	277	1	2	1	1	9	0.9	11.0233	32.8479	>10%	41.2582	-112.511
Exiguobacterium sp. SL_10	GCA_004337025.1	IIa	Saline sediment	Chile: Salar de Huasco, Chilean Altiplano	NCBI/BacDive		67	98.68	0.57	216.935	2.92489	2996	51.53	275	1	2	1	1	10	0.9	11.1354	33.0228	>10%	41.3062	-112.396
Exiguobacterium sp. AB2	GCA_000696055.1	IIa	Alkaline spring	Philippines: Manleluag Protected National Park, Mangatarem, Pangasinan	NCBI/BacDive		114	98.34	0.66	50.442	2.8535	2925	52.92	260	1	0	1	1	6	0.89	26.3333	3.9782	>10%	15.7047	120.281
E. alkaliphilum 12_1	GCA_025234775.1	IIa	Alkaline sludge	India: New Delhi	This study	Type Strain	167	97.51	0.662	25.577	2.83732	2883	52.76	252	1	0	0	0	0	0.88	24.9087	21.9543	>10%	28.6105	77.2062
E. himgiriensis K22-26	GCA_025234715.1	IIa	Soil	India: Himachal Pradesh, Kibber village of the Spiti valley	This study	Type Strain	152	98.34	0.46	25.396	2.96333	3062	51.02	266	1	0	0	0	0	0.88	-10.4455	30.1305	NA	32.3325	78.0105
Exiguobacterium sp. 8_11_1	GCA_000438555.1	IIa	Alkaline soil	China: Inner Mongolia	NCBI/BacDive		31	98.34	0.22	340.222	2.90575	2957	52.78	273	1	2	1	1	1	0.9	5.8633	42.7901	NA	42.934	113.64
E. aurantiacum DSM 6208	GCA_000702585.1	IIa	Alkaline water	UK	NCBI/BacDive	Type strain	2	98.34	0.66	2911.82	3.0376	3085	52.79	267	1	2	9	9	10	0.89	10.689	15.1468	NA	52.2725	-0.177489
Exiguobacterium sp. ZOR0005	GCA_000798975.1	IIa	Gut	USA	NCBI/BacDive		50	98.34	0.66	139.26	2.83632	2907	53.09	271	1	1	0	0	1	0.9	11.2475	17.1541	NA	44.0459	-123.072
Exiguobacterium sp. HVEsp1	GCA_002009685.1	IIb	Hydrothermal vent	Okinawa Trough	NCBI/BacDive		2	99.34	0.66	2847.55	2.84882	2895	48.2	271	1	0	7	7	9	0.89	65	0†	~3.5%	25.5012	125.005
Exiguobacterium sp. AT1b	GCA_000023045.1	IIb	Hot spring	USA: Yellowstone Park	NCBI/BacDive		1	99.34	0	2999.89	2.99989	3044	48.46	271	1	0	9	9	9	0.9	90	0†	NA	44.4703	-110.588
Exiguobacterium sp. 8H	GCA_902506255.1	IIb	Brown macroalgae	Australia: Hopkins River, Victoria,	NCBI/BacDive		40	99.34	0	2873.57	3.04235	3166	48.06	270	1	1	3	1	11	0.89	13.2966	11.2053	NA	-38.106	142.731
Exiguobacterium sp. NG55	GCA_000733785.1	IIb	Hot spring	USA: Yellowstone Park	NCBI/BacDive		5	99.34	0	1707.33	3.13847	3182	48.19	260	1	1	11	10	9	0.89	90	0†	NA	44.4237	-110.589
E. marinum DSM 16307	GCA_000620845.1	IIb	Tidal flat	Yellow Sea	NCBI/BacDive	Type Strain	2	99.34	0	2774.37	2.81402	2831	47.42	259	1	1	6	6	8	0.9	14.3025	23.3026	~3.5%	35.4502	123.723
Exiguobacterium sp. PHM 11	GCA_001909285.1	IIb	Saline soil	India: Varanas	NCBI/BacDive		23	99.34	1.55	2832.07	2.91505	3038	47.96	275	1	3	1	1	1	0.9	25.8949	19.8126	NA	25.3173	82.9719
Exiguobacterium sp. JLM_2	GCA_001027905.1	IIb	Hydrothermal vent	South China Sea	NCBI/BacDive		10	99.34	0	2092.95	2.89997	2976	48.32	270	1	1	1	1	1	0.91	65	0†	~3.5%	15.4331	114.308
Exiguobacterium sp. UBA4960	GCA_002398685.1	IIb	Subway metal	USA: New York	NCBI/BacDive	MAG	48	98.01	0	77.207	2.70971	2778	48.49	269	1	1	0	0	0	0.91	12.211	27.9038	NA	40.7033	-74.0045
E. profundum 10C	GCA_025234635.1	IIb	Hydrothermal vent	Grandbonum vent site	This study	Type Strain	229	99.34	0	23.284	2.79802	2855	48.09	270	1	0	0	0	0	0.89	65	0†	~3.5%	13	-103.569
E. aestuarii TF-16	GCA_025234735.1	IIb	Tidal ﬂat	Korea: Mokpo City	This study	Type Strain	151	99.34	0	37.571	2.80764	2884	47.5	260	1	0	0	0	0	0.88	14.4663	24.5886	~3.5%	34.8157	126.394
†Temperature fluction were calculated from ambient temperature not the MAT
