# Supplementary material for: Genomic basis of environmental adaptation in the widespread poly-extremophilic Exiguobacterium group
Source: ISME J. 2024 Jan 10;18(1):wrad020. doi: 10.1093/ismejo/wrad020 (PMC10837837; doi:10.1093/ismejo/wrad020)
Supplement: Table_S2_wrad020 [file table_s2_wrad020.xlsx]

## Sheet: Sheet1
Table S2 Different levels of p-values in Figure 3
	Ia vs. Ib	Ia vs. IIa	Ia vs. IIb	IIa vs. IIb
Genomic GC	0.01485	4.226e-10	4.349e-06	1.671e-06
rRNA DNA GC	0.09506	1.761e-06	7.036e-05	0.06624
tmRNA DNA GC	3.4e-06	1.761e-06	7.036e-05	0.1933
Promoter AT	0.01914	1.521e-10	0.9384	0.003236
Genome size	0.1861	1.917e-05	0.001273	0.1555
Insertion sequences	0.009879	4.146e-06	0.017341	0.04255
Operon per CDS	0.02516	1.682e-06	0.3075	0.006937
sRNA (genic)	1.247e-05	0.017397	0.9613	0.4678
