# Supplementary material for: Genomic basis of environmental adaptation in the widespread poly-extremophilic Exiguobacterium group
Source: ISME J. 2024 Jan 10;18(1):wrad020. doi: 10.1093/ismejo/wrad020 (PMC10837837; doi:10.1093/ismejo/wrad020)
Supplement: Table_S3_wrad020 [file table_s3_wrad020.xlsx]

## Sheet: Sheet1
Table S3 Different levels of p-values in Figure 4
	Ia vs. Ib	Ia vs. IIa	Ia vs. IIb	IIa vs. IIb
Ala	0.001318	1.706e-05	1.08e-08	1.573e-09
Cys	0.1177	1.484e-09	7.563e-08	0.03187
Asp	0.02391	2.834e-15	1.08e-08	1.573e-09
Glu	8.984e-09	1.633e-11	1.08e-08	1.573e-09
Phe	1.385e-05	0.001623	0.0898	0.1097
Gly	0.005423	2.834e-15	5.337e-06	3.822e-06
His	6.464e-11	0.02197	0.003774	0.0001807
Ile	0.1955	2.834e-15	1.08e-08	1.573e-09
Lys	2.585e-10	8.502e-14	3.241e-07	1.035e-06
Leu	1.164e-05	5.668e-15	1.08e-08	1.054e-07
Met	0.1364	2.834e-15	1.08e-08	1.573e-09
Asn	7.756e-10	2.834e-15	1.08e-08	0.008963
Pro	0.0607	0.03841	3.241e-07	2.989e-06
Gln	3.179e-05	2.834e-15	1.08e-08	1.573e-09
Arg	6.464e-11	3.948e-06	0.0001003	4.719e-08
Ser	0.03405	8.502e-14	2.053e-05	1.573e-09
Thr	5.641e-06	2.834e-15	1.08e-08	1.573e-09
Val	0.1874	2.834e-15	1.08e-08	1.573e-09
Trp	5.908e-08	2.834e-15	1.08e-08	0.0005071
Tyr	0.00118	0.3305	5.337e-06	2.667e-05
Isoelectric point(IPC protein)	0.13	2.834e-15	1.08e-08	0.1205
GRAVY	0.0416	0.002	0.0155	3.231e-05
